# Supplementary material for: Reducing co-administration of proton pump inhibitors and antibiotics using a computerized order entry alert and prospective audit and feedback
Source: BMC Infect Dis. 2016 Jul 22;16:355. doi: 10.1186/s12879-016-1679-8 (PMC4957393; doi:10.1186/s12879-016-1679-8)
Supplement: Additional file 1: Table S1. — Raw monthly data for the primary and secondary outcomes. (XLSX 11 kb) [file 12879_2016_1679_MOESM1_ESM.xlsx]

## Sheet: Sheet1
Table S1. Raw monthly data for the primary and secondary outcomes.
Interval	Month	Inpatient days/100 days	PPI + Antibiotic	PPI DOT	Antibiotic DOT	Red Blood Cell Transfusion #	GI Consult #	C. diff #
	2010-10-01	19.44	141	675	416	23	42	1
	2010-11-01	17.94	104	566	428	16	48	3
	2010-12-01	18.25	68	505	448	20	55	2
baseline	2011-01-01	18.79	67	573	431	23	48	2
	2011-02-01	16.31	85	519	401	27	38	1
	2011-03-01	19.06	118	684	422	29	46	1
	2011-04-01	18.78	132	615	534	24	49	2
	2011-05-01	18.45	157	725	503	27	59	4
	2011-06-01	15.56	128	544	533	29	56	0
	2011-07-01	16.85	62	594	496	25	53	1
	2011-08-01	17.71	88	624	427	9	60	0
	2011-09-01	18.28	90	555	476	29	55	1
	2011-10-01	18.96	78	549	600	32	52	3
	2011-11-01	18.12	64	472	435	26	47	2
alert	2011-12-01	17.93	81	616	443	25	47	0
	2012-01-01	18.63	56	544	414	21	57	1
	2012-02-01	17.67	60	570	320	20	50	0
	2012-03-01	16.32	37	438	318	25	50	2
	2012-04-01	18.14	34	461	328	29	45	0
	2012-05-01	18.77	22	460	338	28	54	1
	2012-06-01	16.53	42	467	344	20	50	1
	2012-07-01	19.01	50	547	319	19	47	0
	2012-08-01	19.27	54	534	364	22	48	4
ASP	2012-09-01	15.97	52	375	270	20	33	1
	2012-10-01	19	25	491	293	27	39	2
	2012-11-01	17.26	23	417	301	25	26	0
	2012-12-01	18.7	42	423	403	19	41	0
	2013-01-01	19.58	76	476	431	21	40	1
	2013-02-01	17.37	31	446	315	27	38	2
	2013-03-01	17.4	32	531	328	19	44	2
DOT = days of therapy
ASP = antibiotic stewardship program
PPI = proton pump inhibitor
GI = gastroenterology
